# Supplementary material for: Effects of Microplastics, Fertilization and Pesticides on Alien and Native Plants
Source: Plants (Basel). 2024 Oct 22;13(21):2947. doi: 10.3390/plants13212947 (PMC11547785; doi:10.3390/plants13212947)
Supplement: Supplementary file 1 [file plants-13-02947-s001.zip]

Archive with 1 entries (1 files):
- plants-3123553-supplementary.pdf
